# Supplementary material for: Dietary Branched-Chain Amino Acid Intake Is Associated with Muscle Mass and Handgrip Strength: Evidence from China—Health and Nutrition Survey 2015–2024
Source: Nutrients. 2026 May 13;18(10):1546. doi: 10.3390/nu18101546 (PMC13209909; doi:10.3390/nu18101546)
Supplement: Supplementary file 1 [file nutrients-18-01546-s001.zip]

Archive with 1 entries (1 files):
- nutrients-4270156-supplementary.pdf
